# Supplementary material for: Snus Use in Adolescents: A Threat to Oral Health
Source: J Clin Med. 2024 Jul 19;13(14):4235. doi: 10.3390/jcm13144235 (PMC11277688; doi:10.3390/jcm13144235)
Supplement: Supplementary file 1 [file jcm-13-04235-s001.zip]

Archive with 1 entries (1 files):
- jcm-3041866-supplementary.pdf
